# Supplementary material for: Cell senescence-associated genes predict the malignant characteristics of glioblastoma
Source: Cancer Cell Int. 2022 Dec 16;22:411. doi: 10.1186/s12935-022-02834-1 (PMC9758946; doi:10.1186/s12935-022-02834-1)
Supplement: Supplementary file 9 — Additional file 9: Figure S9. [file 12935_2022_2834_MOESM9_ESM.xls]

gene	conMean	treatMean	logFC	pValue	fdr
AAK1	8.6110816	1.73632972899408	-2.31015351799857	0.000198882795787642	0.00132822123519624
ALOX15B	0.1278880344	1.95767308431953	3.93618667393456	0.00188443243113608	0.0039713245449562
AR	0.2247422	1.96819112284024	3.13052737066143	0.000373288701452594	0.00151546750093974
ARPC1B	6.2332614	27.3729856153846	2.13469367990335	0.000154644842978338	0.00132822123519624
AURKA	0.52110102	5.78684072840237	3.47314095345673	0.000149139559017503	0.00132822123519624
CAV1	3.3336914	29.2724581893491	3.13435143760173	0.000413589874808651	0.00152848431994501
CBX7	22.554848	3.31956102366864	-2.76437318522704	0.000154644842978338	0.00132822123519624
CDK1	0.24246194	8.36637777455621	5.10877293686928	0.000143819179746441	0.00132822123519624
CDK6	1.62144492	8.32041239467456	2.3593750194736	0.00166712615788349	0.00372909798473939
CDK4	5.7634434	163.417114378698	4.8254842569074	0.000143819179746441	0.00132822123519624
CENPA	0.051972038	3.99860724911243	6.26561814051837	0.000143819179746441	0.00132822123519624
CHEK1	0.54484848	3.2458908260355	2.57468749281051	0.000160340995558233	0.00132822123519624
CPEB1	5.103876	1.09328516686391	-2.22292352364753	0.000166234155943022	0.00132822123519624
CTNNAL1	2.6554864	11.0103360591716	2.05181045789473	0.000160340995558233	0.00132822123519624
EZH2	0.32083212	8.99855495502959	4.80980285386596	0.000143819179746441	0.00132822123519624
FOXM1	0.3284023	11.1876612721893	5.09030043779781	0.000143819179746441	0.00132822123519624
GATA4	0.0008521112	0.498583612307692	9.1925780354845	0.000292695707822002	0.00143722454042023
GNG11	3.334874	13.6424304970414	2.032396534877	0.000618982743677133	0.0018569482310314
HJURP	0.05933598	4.37719932071006	6.20495708214655	0.000143819179746441	0.00132822123519624
HK3	0.54703126	2.81902740295858	2.36550231897514	0.00454516660884449	0.00839867742938656
ID4	20.459188	94.2415470650888	2.20361433515275	0.000560208521929512	0.00183145093707725
IGFBP1	0.218513036	1.5168334256213	2.7952714062018	0.00138408530666408	0.00326797919629019
IGFBP3	3.3670966	83.3485824852071	4.62958064647633	0.000293081082752361	0.00143722454042023
IGFBP5	39.850808	200.066125680473	2.32779603595248	0.00107541425455431	0.00279827178480968
KCNJ12	2.27247014	0.155938258627219	-3.86521450351848	0.00021355713977665	0.00132822123519624
KL	0.97819124	0.193016689289941	-2.34139094868573	0.000325246102346016	0.0014550483526006
KSR2	2.18209252	0.150511932791124	-3.85776249728955	0.000273320111526689	0.00143722454042023
LGALS3	10.9233944	99.239713591716	3.18349633408911	0.000831523709490198	0.00235598384355556
LIMA1	3.1811326	24.9169702071006	2.96951623923156	0.000149139559017503	0.00132822123519624
MAD2L1	1.01428856	6.02880123668639	2.571403015775	0.000221269950992713	0.00134342470245576
MAST1	19.2508238	3.60908752071006	-2.41521415007802	0.00063981605294942	0.00189712899421049
MATK	11.290324	0.812684408579882	-3.79624786140176	0.000172330643123536	0.00132822123519624
MMP9	0.119576554	22.2247714544379	7.53809023263128	0.000149139559017503	0.00132822123519624
MORF4	0.039246154	0.479515970414201	3.61095567895279	0.000143819179746441	0.00132822123519624
MYC	3.271862	16.9390228934911	2.37216685205102	0.000373288701452594	0.00151546750093974
NOX4	0.059281574	1.35098311715976	4.51028208210207	0.000149139559017503	0.00132822123519624
NUAK1	26.279758	3.74681091775148	-2.810216911279	0.000154644842978338	0.00132822123519624
P3H1	1.3993234	6.33249681065089	2.17804502059653	0.000143819179746441	0.00132822123519624
PTTG1	1.32440728	19.247887591716	3.86128137107971	0.000143819179746441	0.00132822123519624
RUNX1	0.48319854	2.97837775680473	2.62383874633857	0.000427902721605835	0.00155878848584983
SERPINE1	5.185994	84.7073330295858	4.02979442547784	0.000489906474021035	0.00171131713527896
SIX1	0.077096722	1.81366286153846	4.55609296972267	0.000172330643123536	0.00132822123519624
SOCS1	0.339267	4.04088307100592	3.57417759241698	0.000198882795787642	0.00132822123519624
SORBS2	6.506777	1.19861194792899	-2.44057845051656	0.00039972516047253	0.00152134202866411
SOX2	28.494594	133.684809674556	2.23007540235996	0.000413589874808651	0.00152848431994501
STK32C	28.957428	5.18631109467456	-2.4811528156382	0.000160340995558233	0.00132822123519624
TACC3	0.7180226	12.3377859047337	4.10291045248978	0.000149139559017503	0.00132822123519624
TBX2	0.79829842	5.69286919349112	2.83415589013692	0.00021355713977665	0.00132822123519624
TERT	0.006370351	0.277225939100592	5.44354557596539	0.000886815460840637	0.00245895572883495
TGFB1I1	0.57072696	7.80327593491124	3.77320729688347	0.000143819179746441	0.00132822123519624
TLR3	0.38168178	1.80329645976331	2.24019436891951	0.000303456107438182	0.0014550483526006
TP53	3.3568738	23.084896295858	2.78175904562604	0.000178636960541994	0.00132822123519624
TRPM8	0.091964862	0.865457875443787	3.23430895518392	0.00142794939000933	0.00331024631320345
TXNIP	21.210358	86.4479301775148	2.02706245017047	0.000191906050694294	0.00132822123519624
VENTX	0.194476678	0.912155185384615	2.22968213669902	0.00537647095576713	0.00952083398417096
VEGFA	3.4692588	34.8600152840237	3.3288738299864	0.00114596296008662	0.00289327282002067
WT1	0.0109241846	0.196529176757396	4.16914600754451	0.0298547655597204	0.0426391302297177
