# Supplementary material for: Cell senescence-associated genes predict the malignant characteristics of glioblastoma
Source: Cancer Cell Int. 2022 Dec 16;22:411. doi: 10.1186/s12935-022-02834-1 (PMC9758946; doi:10.1186/s12935-022-02834-1)
Supplement: Supplementary file 10 — Additional file 10: Figure S10. [file 12935_2022_2834_MOESM10_ESM.xlsx]

## Sheet: Sheet1
probes	moduleColor
ADAM9	blue
AGXT2L1	blue
AK5	blue
ALDOC	blue
AMPH	blue
ANKRD46	blue
ANKS1B	blue
ARSJ	blue
ASRGL1	blue
ASTN1	blue
BAI3	blue
BCAS1	blue
BSN	blue
CA10	blue
CAMTA1	blue
CDH18	blue
CDK5R1	blue
CHGB	blue
CLASP2	blue
CNTN1	blue
CSRNP3	blue
CYFIP2	blue
DDX25	blue
DLG2	blue
ELAVL2	blue
ELAVL4	blue
FAIM2	blue
FAM107A	blue
FAM169A	blue
FGF13	blue
GABBR2	blue
GABRA1	blue
GABRB1	blue
GABRB3	blue
GABRG2	blue
GNAO1	blue
GRIA2	blue
GRM3	blue
HMP19	blue
HPCAL4	blue
IGFBP2	blue
INA	blue
KIAA1107	blue
KIF1A	blue
KIF3A	blue
KIF5C	blue
LGI1	blue
LRRTM4	blue
MAPT	blue
MDK	blue
MOBP	blue
MOG	blue
NAP1L2	blue
NAP1L3	blue
NBEA	blue
NCAM1	blue
NEFM	blue
NOL4	blue
NRXN1	blue
NRXN2	blue
NTSR2	blue
NUDT11	blue
OLFM1	blue
OPCML	blue
PAK3	blue
PAK7	blue
PCSK2	blue
PDIA5	blue
PDYN	blue
PKP4	blue
PPM1E	blue
PPP1R16B	blue
RAB33A	blue
RALYL	blue
RAPGEF4	blue
RBMS1	blue
REEP1	blue
RIMS2	blue
RPS6KA5	blue
RUNDC3A	blue
RUNDC3B	blue
SATB1	blue
SCN2A	blue
SCN3A	blue
SCN3B	blue
SH3GL2	blue
SLC12A5	blue
SLC17A7	blue
SLC6A1	blue
SLCO1A2	blue
SNAP25	blue
STMN2	blue
STMN4	blue
STXBP1	blue
SYT1	blue
TAC1	blue
TAGLN3	blue
TF	blue
TMEM35	blue
TSPAN7	blue
UGT8	blue
VSNL1	blue
WASF1	blue
WASF3	blue
ABCC3	turquoise
ACTN1	turquoise
ADM	turquoise
AIM1	turquoise
ALOX5AP	turquoise
ANGPTL4	turquoise
ANXA1	turquoise
ANXA2P2	turquoise
AQP9	turquoise
BACE2	turquoise
BCL2A1	turquoise
BCL3	turquoise
BHLHE40	turquoise
BIRC3	turquoise
C1QB	turquoise
C1R	turquoise
C1S	turquoise
C8orf4	turquoise
CA12	turquoise
CASP1	turquoise
CAV1	turquoise
CCL2	turquoise
CCL20	turquoise
CCL8	turquoise
CD14	turquoise
CD163	turquoise
CD44	turquoise
CEBPD	turquoise
CFI	turquoise
CHI3L1	turquoise
CHI3L2	turquoise
CLEC2B	turquoise
CLIC1	turquoise
CPVL	turquoise
CSPG5	turquoise
CSTA	turquoise
CTSC	turquoise
CXCL3	turquoise
CXCL6	turquoise
CYR61	turquoise
CYTIP	turquoise
DAB2	turquoise
EFEMP2	turquoise
EMILIN1	turquoise
EMP1	turquoise
EMP3	turquoise
F13A1	turquoise
FAM114A1	turquoise
FAM129A	turquoise
FCER1G	turquoise
FCGR2A	turquoise
FCGR2B	turquoise
GBP2	turquoise
GNA15	turquoise
GPR183	turquoise
GPR65	turquoise
HAMP	turquoise
HSPA6	turquoise
IBSP	turquoise
ICAM1	turquoise
IER3	turquoise
IFI30	turquoise
IL13RA1	turquoise
IL6	turquoise
IL8	turquoise
ITGA5	turquoise
ITGB2	turquoise
KYNU	turquoise
LGALS1	turquoise
LOX	turquoise
LOXL1	turquoise
LY96	turquoise
LYVE1	turquoise
LYZ	turquoise
MAN1A1	turquoise
MAP2	turquoise
MARCO	turquoise
MNDA	turquoise
MS4A4A	turquoise
MYOF	turquoise
NAMPT	turquoise
NCF4	turquoise
NNMT	turquoise
OLFML2B	turquoise
OLFML3	turquoise
P4HA2	turquoise
PDPN	turquoise
PI3	turquoise
PLAUR	turquoise
PLP2	turquoise
PROS1	turquoise
PRSS23	turquoise
PTGER4	turquoise
PTRF	turquoise
PTX3	turquoise
PYGL	turquoise
RGS1	turquoise
RGS2	turquoise
RNASE2	turquoise
RRAS	turquoise
S100A11	turquoise
S100A4	turquoise
S100A9	turquoise
SERPINA1	turquoise
SERPINE1	turquoise
SERPING1	turquoise
SHC1	turquoise
SLC16A3	turquoise
SLC2A10	turquoise
SOAT1	turquoise
SPAG4	turquoise
SRPX2	turquoise
ST8SIA4	turquoise
STC1	turquoise
STEAP3	turquoise
TCIRG1	turquoise
TGFBI	turquoise
THBD	turquoise
TIMP1	turquoise
TNFAIP3	turquoise
TNFAIP8	turquoise
TREM1	turquoise
UPP1	turquoise
VAMP8	turquoise
