# Supplementary material for: Cell senescence-associated genes predict the malignant characteristics of glioblastoma
Source: Cancer Cell Int. 2022 Dec 16;22:411. doi: 10.1186/s12935-022-02834-1 (PMC9758946; doi:10.1186/s12935-022-02834-1)
Supplement: Supplementary file 11 — Additional file 11: Figure S11. [file 12935_2022_2834_MOESM11_ESM.xlsx]

## Sheet: Sheet1
gene	HR	lower	upper	pvalue	Gene rank
LRRTM4	0.810749	0.73549	0.893708	2.43e-05	228
RIMS2	0.818565	0.742467	0.902462	5.78e-05	227
DAB2	0.848613	0.770563	0.934568	0.000854054	226
KIF3A	0.862794	0.753868	0.987458	0.0320927	225
CAMTA1	0.87109	0.782105	0.970199	0.0120643	224
BAI3	0.871163	0.778619	0.974707	0.016082	223
NAP1L3	0.881845	0.81802	0.950648	0.00103693	222
RPS6KA5	0.882357	0.780781	0.997148	0.0448842	221
NCAM1	0.88485	0.80014	0.978528	0.0171848	220
NRXN2	0.885505	0.791326	0.990893	0.034054	219
CDH18	0.886634	0.817426	0.961702	0.00371121	218
GABRB3	0.891075	0.825024	0.962413	0.00333602	217
GABBR2	0.902368	0.841417	0.967734	0.00398734	214
NBEA	0.906619	0.827753	0.993	0.0347514	213
SATB1	0.907549	0.828407	0.994252	0.0371801	212
WASF1	0.914361	0.836902	0.998989	0.0474398	208
FGF13	0.914586	0.864149	0.967968	0.00203686	207
STXBP1	0.915103	0.840107	0.996795	0.0419967	206
PCSK2	0.91748	0.845934	0.995076	0.0376059	205
RAB33A	0.923045	0.854042	0.997622	0.0433822	201
RALYL	0.923102	0.861533	0.989072	0.0230879	200
CNTN1	0.925159	0.869338	0.984565	0.0142919	197
INA	0.934588	0.884759	0.987223	0.0155217	194
SH3GL2	0.935312	0.891628	0.981136	0.00613738	192
SCN3B	0.936413	0.877587	0.999182	0.047181	191
HMP19	0.942093	0.888061	0.999413	0.0477668	187
GRIA2	0.945896	0.901644	0.992319	0.0228825	183
LOX	1.05066	1.00186	1.10184	0.0417009	57
NNMT	1.06509	1.01665	1.11584	0.00793088	50
CA12	1.07096	1.00226	1.14437	0.0426882	43
C1R	1.07485	1.00569	1.14877	0.0334039	41
ADM	1.08817	1.02958	1.1501	0.00276782	34
ARSJ	1.09618	1.01568	1.18306	0.018292	32
TIMP1	1.09636	1.03184	1.16491	0.00295004	31
EMILIN1	1.09774	1.00793	1.19556	0.0322423	30
S100A11	1.09959	1.00956	1.19764	0.0293777	29
CHI3L1	1.10078	1.05671	1.14669	4.12e-06	28
ANXA1	1.10384	1.02226	1.19194	0.0116737	27
UPP1	1.1043	1.01447	1.2021	0.0219232	26
IBSP	1.11496	1.04802	1.18618	0.000572135	24
BHLHE40	1.11542	1.01344	1.22766	0.0255531	23
IGFBP2	1.12499	1.06378	1.18972	3.69e-05	22
CPVL	1.12546	1.0334	1.22572	0.00663875	21
TCIRG1	1.12922	1.0036	1.27056	0.0434162	19
SERPING1	1.13417	1.05992	1.21362	0.000267996	18
PTRF	1.13761	1.02015	1.26859	0.020411	17
ABCC3	1.14167	1.03501	1.25932	0.00810424	16
PDIA5	1.14721	1.02648	1.28215	0.0154915	15
MDK	1.15031	1.05545	1.25369	0.00142733	14
PDPN	1.15106	1.08449	1.22171	3.68e-06	13
ANXA2P2	1.15475	1.0464	1.27432	0.00420687	12
ITGA5	1.15513	1.03626	1.28764	0.00924782	11
PYGL	1.17102	1.06168	1.29163	0.00159523	10
EMP3	1.17325	1.09953	1.25191	1.4e-06	9
SPAG4	1.17925	1.05678	1.31592	0.00320707	8
P4HA2	1.18707	1.03828	1.35717	0.0120799	7
PLP2	1.19454	1.10094	1.2961	1.96e-05	6
CLIC1	1.21776	1.10663	1.34006	5.46e-05	5
LGALS1	1.21777	1.10979	1.33625	3.2e-05	4
SLC2A10	1.22506	1.1326	1.32507	3.98e-07	3
EFEMP2	1.2281	1.11402	1.35387	3.62e-05	2
STEAP3	1.22864	1.12884	1.33727	1.9e-06	1
